# Supplementary material for: Escherichia coli Sequence Type 410 Is Causing New International High-Risk Clones
Source: mSphere. 2018 Jul 18;3(4):e00337-18. doi: 10.1128/mSphere.00337-18 (PMC6052333; doi:10.1128/mSphere.00337-18)
Supplement: TABLE S1 [file sph004182593st1.xlsx]

## Sheet: Ark1
Sample ID	Secondary Samle ID	Study	Country	Danish Region	Year	Source	Travel	PC40	PO10	ESBL	pAmpC	Carbapenemase	Other Beta-lactam	Aminoglycoside	Quinolone	Sulphonamide	Trimethoprim	Tetracycline	Phenicol	Fluoroquinolone and aminoglycoside	Macrolide	Lincosamide	MLST 1 (Achtman)	serotype	Plasmids	IncF	IncI1	IncN	IncHI2	fimH type	gyrA	gyrB	parC	parE
SAMN05511171	SRS1600630	Enterobase	Brazil		2011	Human				blaCTX-M-15		blaKPC-2	blaOXA-1	aadA5		sul1	dfrA17	tet(A)	catB4	aac(6')Ib-cr	mph(A)		ST410	:H9	IncFII(pRSB107),IncFII,IncFIB(AP001918),IncFIA,IncN,Col(MG828),Col156,ColRNAI	[F36:A4:B1]		ST-15		fimH24	S83L, D87N	wt	S80I	S458A
SAMN05511179	SRS1600621	Enterobase	Brazil		2011	Human				blaCTX-M-15		blaKPC-2	blaOXA-1	aadA5		sul1	dfrA17	tet(A)	catB4	aac(6')Ib-cr	mph(A)		ST410	:H9	IncFII(pRSB107),IncFII,IncFIB(AP001918),IncFIA,IncN,Col156	[F36:A4:B1]		ST-15		fimH24	S83L, D87N	wt	S80I	S458A
SAMN07255221	SRS2296807	Enterobase	Canada		2014	Human				blaCTX-M-15	blaCMY-42	blaOXA-181	blaOXA-1	aac(3)-IIa-like	QnrS1			tet(A)	catB4	aac(6')Ib-cr	mph(A)		ST410	O8:H21	IncFII,IncI1,IncFIB(AP001918),IncFIA,IncY,IncX3,ColKP3	[F36:A4:B1]	Unknown ST			fimH24	S83L, D87N	wt	S80I	S458A
SAMN07255222	SRS2296783	Enterobase	Canada		2014	Human				blaCTX-M-15	blaCMY-2	blaOXA-181	blaOXA-1,blaTEM-1B	aac(3)-IId-like,aadA5,strA,strB	QnrS1	sul1,sul2	dfrA17	tet(B)	catB4	aac(6')Ib-cr	mph(A)		ST410	O8:H9	IncFIA,IncFII(p14),IncFIB(AP001918),Col(BS512),ColKP3,IncX3,IncQ1,Col(IMGS31)	[F1:A1:B49]				fimH24	S83L, D87N	wt	S80I	S458A
SAMN07255223	SRS2296801	Enterobase	Canada		2014	Human				blaCTX-M-15	blaCMY-2	blaOXA-181	blaOXA-1,blaTEM-1B	aac(3)-IId-like,aadA5,strA,strB	QnrS1	sul1,sul2	dfrA17	tet(B)	catB4	aac(6')Ib-cr	mph(A)		ST410	O8:H9	IncFIA,IncFII(p14),IncFIB(AP001918),Col(BS512),IncX3,IncQ1,ColKP3	[F1:A1:B49]				fimH24	S83L, D87N	wt	S80I	S458A
SAMN07255225	SRS2296774	Enterobase	Canada		2014	Human					blaCMY-42	blaOXA-181	blaOXA-1,blaTEM-1B	aac(3)-IId-like,aadA5	QnrS1	sul1	dfrA17	tet(B)	catB4	aac(6')Ib-cr	mph(A)		ST410	O8:H9	IncFIA,IncFII(p14),IncFIB(AP001918),IncI1,Col(BS512),IncY,IncX3,ColKP3	[F1:A1:B49]	Unknown ST			fimH24	S83L, D87N	wt	S80I	S458A
SAMEA4464658	ERS1363837	Enterobase	Denmark		2015	Swine																	ST410	O3:H9	IncFIB(AP001918),Col(MG828),ColRNAI	[F-:A-:B29*]				fimH24	S83L, D87N	wt	S80I	S458A
SAMN01885884	SRS402245	Enterobase	Denmark		2006	Human								aph(3')-Ia				tet(A)					ST410	O8:H27	IncFII,IncFIB(AP001918),FIA(pBK30683),IncB/O/K/Z,ColRNAI	[F52:A6*:B48]				fimH53	wt	wt	wt	wt
SAMEA3180249	ERS633111	Enterobase	Germany		2013	Human				blaCTX-M-15				aadA1,aadA5,aadB		sul1,sul2	dfrA17	tet(A)	floR-like		mph(A)		ST410	O8:H21	IncFII(pRSB107),IncFII,IncFIB(AP001918),IncFIA	[F36:A4:B1*]				fimH24	S83L, D87N	wt	S80I	S458A
SAMEA3180272	ERS633134	Enterobase	Germany		2013	Human				blaCTX-M-1,blaCTX-M-15			blaOXA-1					tet(A)	catB4	aac(6')Ib-cr	mph(A)		ST410	:H9	IncFII,IncFIB(AP001918),IncFIA,IncN,Col(BS512)	[F36:A4:B1]		ST-1		fimH24	S83L, D87N	wt	S80I	S458A
SAMEA3180353	ERS633215	Enterobase	Germany		2014	Human				blaCTX-M-15			blaOXA-1	aac(3)-IIa-like,strA,strB		sul2		tet(A)	catB4	aac(6')Ib-cr	mph(A)		ST410	O8:H21	IncFII,IncFIB(AP001918),IncFII(29),IncFIA,IncY,IncQ1,ColRNAI	[F36:A4:B1]				fimH24	S83L, D87N	wt	S80I	S458A
SAMEA3180355	ERS633217	Enterobase	Germany		2014	Human				blaCTX-M-15			blaOXA-1	aac(3)-IIa-like,strA,strB		sul2		tet(A)	catB4	aac(6')Ib-cr	mph(A)		ST410	O8:H21	IncFII(29),IncFII,IncFIB(AP001918),IncFIA,IncY,IncQ1,IncX4,ColRNAI	[F36:A4:B1]				fimH24	S83L, D87N	wt	S80I	S458A
SAMEA3180389	ERS633251	Enterobase	Germany		2014	Human				blaCTX-M-15											mph(A)		ST410	O8:H21	IncFII(pRSB107),IncFIA,IncFIB(AP001918),IncFII	[F36:A4:B1*]				fimH24	S83L, D87N	wt	S80I	S458A
SAMEA3180394	ERS633256	Enterobase	Germany		2014	Human				blaCTX-M-1			blaOXA-1	aadA5,strA,strB		sul2-like	dfrA17	tet(A)	catB4	aac(6')Ib-cr			ST410	O8:H21	IncFII(pRSB107),IncFII,IncI1,IncFIB(AP001918),IncFIA,ColRNAI,IncY,Col(MG828),Col156,IncX4,Col8282,IncQ1	[F2:A4:B1]	ST-3			fimH24	S83L, D87N	wt	S80I	S458A
SAMEA3180418	ERS633280	Enterobase	Germany		2014	Human				blaCTX-M-1			blaOXA-1	aadA5,strA,strB		sul2-like	dfrA17	tet(A)	catB4	aac(6')Ib-cr			ST410	O8:H21	IncFII(pRSB107),IncFII,IncI1,IncFIB(AP001918),IncFIA,ColRNAI,IncY,Col(MG828),Col156,IncX4,Col8282,IncQ1	[F2:A4:B1]	ST-3			fimH24	wt	wt	wt	wt
SAMEA3180426	ERS633288	Enterobase	Germany		2014	Human				blaCTX-M-15			blaOXA-1	aadA5		sul1	dfrA17	tet(A)	catB4	aac(6')Ib-cr	mph(A)		ST410	:H9	IncFII(pRSB107),IncFII,IncFIB(AP001918),IncFIA,Col156	[F36:A4:B1]				fimH24	wt	wt	wt	wt
SAMEA3180514	ERS633376	Enterobase	Germany		2014	Human				blaCTX-M-15													ST410	O8:H9	IncFII,IncI1,IncFIB(AP001918),Col8282,ColRNAI,Col156,Col(MG828)	[F45*:A-:B37]	ST-21			fimH24	wt	wt	wt	wt
SAMEA104077428	ERS1741321	Enterobase	Ireland		2016	Human					blaDHA-1	blaOXA-48			QnrB4	sul1	dfrA17				mph(A)		ST410	O8:H9	IncFIA,IncFIB(AP001918),IncFII,Col156,ColRNAI	[F31:A4:B1]				fimH24	S83L, D87N	wt	S80I	S458A
SAMD00076248	DRS042020	Enterobase	Japan		2015	Sewage				blaCTX-M-15			blaOXA-1	aadA5		sul1	dfrA17	tet(A)	catB4	aac(6')Ib-cr	mph(A)		ST410	:H9	IncFII(pRSB107),IncFIA,IncI1,IncFIB(AP001918),IncFII,IncQ1,Col156	[F36:A4:B1]	ST-166			fimH24	S83L, D87N	wt	S80I	S458A
SAMN02885325	SRS655105	Enterobase	Nepal		2011	Human					blaCMY-42		blaTEM-1A,blaOXA-9	aac(6')-Ib-like,aadA1,aadA2,aph(3')-Ia	qepA-like	sul1	dfrA12	tet(A)		aac(6')Ib-cr-like	mph(A)		ST410	O8:H21	IncFII,IncI1,IncFIB(AP001918),IncFIA,Col(BS512),IncY,Col156	[F31:A4:B1]	Unknown ST			fimH24	S83L, D87N	wt	S80I	S458A
SAMN04992484	SRS1592673	Enterobase	Saudi Arabia		1991	Human																	ST410	O8:H9	NA					fimH24	S83L, D87N	wt	S80I	S458A
SAMEA3920422	ERS1107556	Enterobase	Singapore		2010	Human				blaCTX-M-15		blaNDM-1	blaOXA-1					tet(A)	catB4	aac(6')Ib-cr			ST410	:H9	IncI1,IncFII,IncFIB(AP001918),IncFII(pRSB107),IncN2,IncFIA,ColRNAI	[F36:A4:B1]	Unknown ST	Unknown ST		fimH24	S83L, D87N	wt	S80I	S458A
SAMN02687528	SRS568378	Enterobase	Tanzania		2009	Human							blaTEM-1B	strA,strB-like		sul2	dfrA8						ST410	O8:H9	IncFIB(AP001918),IncFII(pCoo),ColRNAI	[F8*:A-:B29*]				fimH24	S83L, D87N	wt	S80I	S458A
SAMN02442857	SRS563013	Enterobase	United States		2013	Poultry							blaOXA-1	aph(3')-Ic-like,strA,strB		sul1		tet(B)					ST410	O32:H9	IncFII(pRSB107),IncFIB(AP001918),IncFII(pHN7A8),Col(MG828),ColRNAI	[F4:A-:B20]				fimH53	wt	wt	wt	wt
SAMN02581259	SRS565100	Enterobase	United States		2013	Human				blaCTX-M-15								tet(A)	catB4-like	aac(6')Ib-cr			ST410	:H9	IncFIA,IncFIB(AP001918),IncFII,ColpVC,IncX4,Col(MG828)	[F31:A4:B1]				fimH24	wt	S303N	wt	wt
SAMN03922964	SRS1246384	Enterobase	United States		2005	Human							blaOXA-1	aac(3)-IIa-like		sul1		tet(A)	catB4-like	aac(6')Ib-cr	mph(A)		ST410	O8:H21	IncFIA,IncFIB(AP001918),IncFII	[F31:A4:B1*]				fimH24	S83L, D87N	wt	S80I	S458A
SAMN04293372	SRS1186884	Enterobase	United States		2014	Air Poultry																	ST410	O8:H9	IncFII,IncI1,IncFIB(AP001918),IncX1	[F24:A-:B1]	Unknown ST			fimH24	S83L, D87N	wt	S80I	S458A
SAMN04992264	SRS1588547	Enterobase	United States		1975	Swine							blaTEM-1B	aph(3')-IIa-like,aph(6)-Ic,strA,strB									ST410	O15:	IncFIB(AP001918),IncFII(pHN7A8),IncN,p0111	[F40:A-:B53*]		ST-1		fimH24	S83L, D87N	wt	S80I	S458A
SAMN05170069	SRS1590871	Enterobase	United States		2012	Human				blaCTX-M-15			blaOXA-1	aadA5		sul1	dfrA17	tet(A)	catB4	aac(6')Ib-cr	mph(A)		ST410	:H9	IncFII(pRSB107),IncFII,IncFIB(AP001918),IncFIA,Col8282,ColE10,Col156	[F36:A4:B1]				fimH24	S83L, D87N	wt	S80I	S458A
SAMN05170202	SRS1608988	Enterobase	United States		2014	Human					blaCMY-2			aph(3')-Ic-like				tet(A)					ST410	O8:H9	IncFIA,IncFIB(AP001918),p0111	[F-:A1:B1]				fimH24	S83L, D87N	wt	S80I	S458A
SAMN05170224	SRS1609024	Enterobase	United States		2014	Human				blaCTX-M-15			blaOXA-1	aadA5,strA,strB-like		sul1-like,sul2	dfrA17	tet(A)	catB4	aac(6')Ib-cr	mph(A)		ST410	:H9	IncFII(pRSB107),IncFIA,IncFIB(AP001918),IncFII,Col(BS512),IncY,Col156	[F36:A4:B1]				fimH24	S83L, D87N, E327L	wt	S80I	S458A
SAMN05170250	SRS1609050	Enterobase	United States		2014	Human				blaCTX-M-15		blaKPC-3	blaOXA-1,blaTEM-1B	aadA5		sul1	dfrA17	tet(A)	catB4	aac(6')Ib-cr-like	mph(A)		ST410	O8:H9	IncFII(pRSB107),IncFIA,IncFIB(AP001918),IncFII,ColRNAI,Col156,repA,Col(MG828)	[F36:A4:B1]				fimH24	S83L, D87N	wt	S80I	S458A
SAMN05170261	SRS1620800	Enterobase	United States		2014	Human				blaCTX-M-15			blaOXA-1	aac(3)-IIa-like				tet(A)	catB4	aac(6')Ib-cr	mph(A)		ST410	O8:H21	IncFII(pRSB107),IncFII,IncFIB(AP001918),IncFIA,Col(BS512),IncY,Col(MG828)	[F36:A4:B1]				fimH24	S83L, D87N	wt	S80I	S458A
SAMN05170323	SRS1646056	Enterobase	United States		2014	Human				blaCTX-M-15		blaKPC-3	blaTEM-1A,blaOXA-9	aac(6')-Ib,aadA1						aac(6')Ib-cr-like			ST410	:H9	IncFII(pRSB107),IncFII,IncFIB(AP001918),IncFIA,repA	[F36:A4:B1]				fimH24	S83L, D87N	wt	S80I	S458A
SAMN05374479	SRS1571665	Enterobase	United States		2016	Human				blaCTX-M-15	blaCMY-2		blaOXA-1	aac(3)-IIa-like					catB4-like	aac(6')Ib-cr			ST410	:H9	IncFIA,IncI1,IncFIB(AP001918),IncFII,IncX4	[F36:A4:B1]	ST-20			fimH24	S83L, D87N	wt	S80I	S458A
SAMN05452896	SRS1593072	Enterobase	United States		1980	Poultry								strA,strB				tet(B)					ST410	O8:H9	IncI1,IncX1		Unknown ST			fimH24	wt	wt	wt	wt
SAMN05511167	SRS1600633	Enterobase	United States		2013	Human				blaTEM-30		blaKPC-3	blaOXA-9-truncated	aadA1,strA-like,strB-like		sul1	dfrA1,dfrA15	tet(A)					ST410	O9:H51	IncI1,IncFII(K),IncFII(pCoo),IncFII,IncFIB(pQil),IncN,Col156,Col(MG828)	[F16:A-:B-]	Unknown ST	ST-1		fimH24	S83L, D87N	wt	S80I	S458A
SAMN05511173	SRS1600627	Enterobase	United States		2013	Human				blaTEM-30		blaKPC-3	blaOXA-9-truncated	aadA1,strA-like,strB-like		sul1	dfrA1,dfrA15	tet(A)					ST410	O9:H51	IncI1,IncFII(K),IncFII(pCoo),IncFII,IncFIB(pQil),IncN,Col156,Col(MG828)	[F16:A-:B-]	Unknown ST	ST-1		fimH24	wt	wt	wt	wt
SAMN05591525	SRS1703321	Enterobase	United States		1985	Human							blaTEM-1B	aph(3')-Ia,strA,strB				tet(B)					ST410	O8:H9	IncFIB(AP001918),IncFIC(FII),IncFII(pHN7A8),Col(MGD2),ColRNAI	[F18:A-:B1]				fimH24	S83L, D87N, E327L	wt	S80I	S458A
SAMN05591528	SRS1703318	Enterobase	United States		1985	Human								aph(3')-Ic-like,strA,strB		sul2		tet(B)					ST410	O8:H9	IncFIA,IncFIB(AP001918),IncFII(pCoo)	[F67:A6:B38]				fimH24	S83L, D87N	wt	S80I	S458A
SAMN06645838	SRS2140083	Enterobase	United States		2015	Air Poultry								aac(3)-IVa-like,aph(4)-Ia,strA,strB									ST410	O8:H9	IncHI2,FIA(pBK30683),IncHI2A,IncFII,IncFIB(AP001918),IncFII(29),Col(MGD2),RepA,ColRNAI	[F29:A6:B42]			ST-2	fimH53	wt	wt	wt	wt
SAMN07189537	SRS2248183	Enterobase	United States		2013	Human				blaCTX-M-15	blaCMY-42,blaDHA-1		blaOXA-1	aac(3)-IIa-like	QnrB4	sul1		tet(A)	catB4	aac(6')Ib-cr	mph(A)		ST410	O8:H21	IncI1,IncFII,IncFIB(AP001918),IncFII(pRSB107),IncFIA,IncN,Col(BS512),IncY	[F36:A4:B1]	Unknown ST	ST-5		fimH24	wt	wt	wt	wt
SAMN07189543	SRS2248144	Enterobase	United States		2013	Human				blaCTX-M-15			blaOXA-1,blaTEM-1B	aadA5		sul1	dfrA17	tet(A)	catB4	aac(6')Ib-cr	erm(B)-like,mph(A)		ST410	:H9	IncFII(pRSB107),IncFII,IncFIB(AP001918),IncFIA,Col156,Col(MG828)	[F2:A4:B1]				fimH24	wt	wt	wt	wt
SAMEA104060897	ERS1724790	This study	Denmark	Central Region of Denmark	2015	Human	Information not available	PC40-1	PO10-1	blaCTX-M-15			blaOXA-1	aadA5		sul1	dfrA17	tet(A)	catB4		mph(A)		ST410	:H9	IncFII,IncFIB(AP001918),IncFIA,ColE10	[F36:A4:B1]				fimH24	S83L, D87N	wt	S80I	S458A
SAMEA4744055	ERS2564167	This study	Denmark	Central Region of Denmark	2016	Human	Information not available	PC40-1	PO10-1	blaCTX-M-15			blaOXA-1	aadA5		sul1	dfrA17	tet(A)	catB4		mph(A)		ST410	:H9	IncFII(pRSB107),IncFII,IncFIB(AP001918),IncFIA,ColE10	[F36:A4:B1]				fimH24	S83L, D87N	wt	S80I	S458A
SAMEA4744058	ERS2564170	This study	Denmark	Central Region of Denmark	2016	Human	Information not available	PC40-1	PO10-1	blaCTX-M-15			blaOXA-1	aadA5		sul1	dfrA17	tet(A)	catB4		mph(A)		ST410	:H9	IncFII,IncFIB(AP001918),IncFIA,ColE10	[F36:A4:B1]				fimH24	S83L, D87N	wt	S80I	S458A
SAMEA104060785	ERS1724678	This study	Denmark	Central Region of Denmark	2015	Human	Information not available	PC40-2	PO10-2		blaCMY-42		blaOXA-1,blaTEM-1B	aac(3)-IId-like,aadA5,strA,strB		sul1-like,sul2	dfrA17	tet(B)	catB3-like	aac(6')Ib-cr	mph(A)		ST410	O8:H21	IncFII(pRSB107),IncFIA,IncI1,IncFIB(AP001918),IncQ1	[F48:A1:B49]	Unknown ST			fimH24	S83L, D87N	wt	S80I	S458A
SAMEA104060787	ERS1724680	This study	Denmark	Central Region of Denmark	2015	Human	Information not available	PC40-2	PO10-2		blaCMY-42		blaOXA-1,blaTEM-1B	aac(3)-IId-like,aadA5,strA,strB		sul1-like,sul2	dfrA17	tet(B)	catB3-like	aac(6')Ib-cr	mph(A)		ST410	O8:H21	IncFII(pRSB107),IncFIA,IncI1,IncFIB(AP001918),IncY,IncQ1	[F48:A1:B49]	Unknown ST			fimH24	S83L, D87N	wt	S80I	S458A
SAMEA104060792	ERS1724685	This study	Denmark	Central Region of Denmark	2015	Human	Information not available	PC40-2	PO10-2		blaCMY-42		blaOXA-1,blaTEM-1B	aac(3)-IId-like,aadA5,strA,strB		sul1-like,sul2	dfrA17	tet(B)	catB3-like	aac(6')Ib-cr	mph(A)		ST410	O8:H21	IncFII(pRSB107),IncFIA,IncI1,IncFIB(AP001918),IncY,IncQ1	[F48:A1:B49]	Unknown ST			fimH24	S83L, D87N	wt	S80I	S458A
SAMEA104060793	ERS1724686	This study	Denmark	Central Region of Denmark	2015	Human	Information not available	PC40-2	PO10-2		blaCMY-42		blaOXA-1,blaTEM-1B	aac(3)-IId-like,aadA5,strA,strB		sul1-like,sul2	dfrA17	tet(B)	catB3-like	aac(6')Ib-cr	mph(A)		ST410	O8:H21	IncFII(pRSB107),IncFIA,IncI1,IncFIB(AP001918),IncY,IncQ1	[F48:A1:B49]	Unknown ST			fimH24	S83L, D87N	wt	S80I	S458A
SAMEA104060898	ERS1724791	This study	Denmark	Central Region of Denmark	2015	Human	Information not available	PC40-2	PO10-2				blaOXA-1,blaTEM-1B	aac(3)-IId-like,strA,strB		sul2		tet(B)	catB3-like	aac(6')Ib-cr			ST410	O8:H21	IncFII(pRSB107),IncFIA,IncI1,IncFIB(AP001918),IncQ1	[F48:A1:B49]	Unknown ST			fimH24	S83L, D87N	wt	S80I	S458A
SAMEA4744059	ERS2564171	This study	Denmark	Central Region of Denmark	2016	Human	Information not available	PC40-2	PO10-2		blaCMY-42		blaOXA-1,blaTEM-1B	aac(3)-IId-like					catB3-like	aac(6')Ib-cr			ST410	O8:H21	IncFII(pRSB107),IncFIA,IncI1,IncFIB(AP001918),IncY	[F48:A1:B49]	Unknown ST			fimH24	S83L, D87N	wt	S80I	S458A
SAMEA4744025	ERS2564137	This study	Denmark	Region Zealand	2017	Human	Information not available	PC40-3	PO10-3		blaCMY-2	blaNDM-5,blaOXA-181	blaTEM-1B	aac(3)-IId-like,aadA2,aadA5,strA,strB	QnrS1	sul1,sul2	dfrA12,dfrA17	tet(B)	catB4-like	aac(6')Ib-cr	mph(A)		ST410	O8:H9	IncFIA,IncFII(p14),IncFIB(AP001918),Col(BS512),IncX3,IncQ1,ColKP3,ColpVC	[F1:A1:B49]				fimH24	S83L, D87N	wt	S80I	S458A
SAMEA4744032	ERS2564144	This study	Denmark	Capital Region of Denmark	2015	Human	Tavel associated; Egypt	PC40-3	PO10-3	blaCTX-M-15	blaCMY-2	blaNDM-5,blaOXA-181	blaOXA-1,blaTEM-1B	aac(3)-IId-like,aadA2,aadA5,strA,strB	QnrS1	sul1,sul2	dfrA12,dfrA17	tet(B)	catB4	aac(6')Ib-cr	mph(A)		ST410	O8:H9	IncFIA,IncFII(p14),IncFIB(AP001918),ColRNAI,Col(BS512),IncX3,IncQ1,ColKP3,ColpVC	[F1:A1:B49]				fimH24	S83L, D87N	wt	S80I	S458A
SAMEA4744033	ERS2564145	This study	Denmark	Region Zealand	2016	Human	Information not available	PC40-3	PO10-3	blaCTX-M-15	blaCMY-2	blaNDM-5,blaOXA-181	blaOXA-1,blaTEM-1B	aac(3)-IId-like,aadA2,aadA5,strA,strB	QnrS1	sul1,sul2	dfrA12,dfrA17	tet(B)	catB4	aac(6')Ib-cr	mph(A)		ST410	O8:H9	IncFIA,IncFII(p14),IncFIB(AP001918),ColRNAI,Col(BS512),IncX3,IncQ1,ColKP3,ColpVC	[F1:A1:B49]				fimH24	S83L, D87N	wt	S80I	S458A
SAMEA4744038	ERS2564150	This study	Denmark	Region Zealand	2016	Human	Information not available	PC40-3	PO10-3	blaCTX-M-15	blaCMY-2	blaNDM-5,blaOXA-181	blaOXA-1,blaTEM-1B	aac(3)-IId-like,aadA2,aadA5,strA,strB	QnrS1	sul1,sul2	dfrA12,dfrA17	tet(B)	catB4	aac(6')Ib-cr	mph(A)		ST410	O8:H9	IncFIA,IncFII(p14),IncFIB(AP001918),Col(BS512),IncX3,IncQ1,ColKP3,ColpVC	[F1:A1:B49]				fimH24	S83L, D87N	wt	S80I	S458A
SAMEA4744042	ERS2564154	This study	Denmark	Region Zealand	2016	Human	Information not available	PC40-3	PO10-3	blaCTX-M-15	blaCMY-2	blaNDM-5,blaOXA-181	blaOXA-1,blaTEM-1B	aac(3)-IId-like,aadA2,aadA5,strA,strB	QnrS1	sul1,sul2	dfrA12,dfrA17	tet(B)	catB4	aac(6')Ib-cr	mph(A)		ST410	O8:H9	IncFIA,IncFII(p14),IncFIB(AP001918),Col(BS512),IncX3,IncQ1,ColKP3,ColpVC	[F1:A1:B49]				fimH24	S83L, D87N	wt	S80I	S458A
SAMEA4744043	ERS2564155	This study	Denmark	Region Zealand	2016	Human	Information not available	PC40-3	PO10-3	blaCTX-M-15	blaCMY-2	blaNDM-5,blaOXA-181	blaOXA-1,blaTEM-1B	aac(3)-IId-like,aadA2,aadA5,strA,strB	QnrS1	sul1	dfrA12,dfrA17	tet(B)	catB4	aac(6')Ib-cr	mph(A)		ST410	O8:H9	IncFIA,IncFII(p14),IncFIB(AP001918),ColRNAI,Col(BS512),IncX3,IncQ1,ColKP3,ColpVC	[F1:A1:B49]				fimH24	S83L, D87N	wt	S80I	S458A
SAMEA4744046	ERS2564158	This study	Denmark	Region Zealand	2016	Human	Information not available	PC40-3	PO10-3		blaCMY-2	blaNDM-5,blaOXA-181	blaOXA-1,blaTEM-1B	aac(3)-IId-like,aadA2,aadA5,strA,strB	QnrS1	sul1,sul2	dfrA12,dfrA17	tet(B)	catB4	aac(6')Ib-cr	mph(A)		ST410	O8:H9	IncFIA,IncFII(p14),IncFIB(AP001918),Col(BS512),IncX3,IncQ1,ColKP3,ColpVC	[F1:A1:B49]				fimH24	S83L, D87N	wt	S80I	S458A
SAMEA4744048	ERS2564160	This study	Denmark	Region Zealand	2017	Human	Information not available	PC40-3	PO10-3	blaCTX-M-15	blaCMY-2	blaNDM-5,blaOXA-181	blaOXA-1,blaTEM-1B	aac(3)-IId-like,aadA2,aadA5,strA,strB	QnrS1	sul1,sul2	dfrA12,dfrA17	tet(B)	catB4-like	aac(6')Ib-cr	mph(A)		ST410	O8:H9	IncFIA,IncFII(p14),IncFIB(AP001918),Col(BS512),IncX3,IncQ1,ColKP3,ColpVC	[F1:A1:B49]				fimH24	S83L, D87N	wt	S80I	S458A
SAMEA4744050	ERS2564162	This study	Denmark	Region Zealand	2017	Human	Information not available	PC40-3	PO10-3		blaCMY-2	blaNDM-5	blaOXA-1,blaTEM-1B	aadA2,aadA5		sul1	dfrA12,dfrA17	tet(B)	catB4-like	aac(6')Ib-cr			ST410	O8:H9	IncFII,IncFII(p14),IncFIB(AP001918),IncFIA,Col(BS512),IncX3	[F1:A1:B49]				fimH24	S83L, D87N	wt	S80I	S458A
SAMEA4744052	ERS2564164	This study	Denmark	Region Zealand	2017	Human	Information not available	PC40-3	PO10-3	blaCTX-M-15	blaCMY-2	blaNDM-5,blaOXA-181	blaOXA-1,blaTEM-1B	aac(3)-IId-like,aadA2,aadA5,strA,strB	QnrS1	sul1,sul2	dfrA12,dfrA17	tet(B)	catB4-like	aac(6')Ib-cr	mph(A)		ST410	O8:H9	IncFIA,IncFII(p14),IncFIB(AP001918),Col(BS512),IncX3,IncQ1,ColKP3,ColpVC	[F1:A1:B49]				fimH24	S83L, D87N	wt	S80I	S458A
SAMEA4744053	ERS2564165	This study	Denmark	Region Zealand	2017	Human	Information not available	PC40-3	PO10-3	blaCTX-M-15	blaCMY-2	blaNDM-5,blaOXA-181	blaOXA-1,blaTEM-1B	aac(3)-IId-like,aadA2,aadA5,strA,strB	QnrS1	sul1,sul2	dfrA12,dfrA17	tet(B)	catB4	aac(6')Ib-cr	mph(A)		ST410	O8:H9	IncFIA,IncFII(p14),IncFIB(AP001918),ColRNAI,Col(BS512),IncX3,IncQ1,ColKP3,ColpVC	[F1:A1:B49]				fimH24	S83L, D87N	wt	S80I	S458A
SAMEA4744034	ERS2564146	This study	Denmark	Southern Region of Denmark	2016	Human	No recent travel activity	PC40-3	PO10-4		blaCMY-2	blaOXA-181	blaOXA-1,blaTEM-1B	aac(3)-IId-like,aadA5,strA,strB	QnrS1	sul1,sul2	dfrA17	tet(B)	catB4	aac(6')Ib-cr	mph(A)		ST410	O8:H9	IncFIA,IncFII(p14),IncFIB(AP001918),Col(BS512),IncX3,IncQ1,ColKP3	[F1:A1:B49]				fimH24	S83L, D87N	wt	S80I	S458A
SAMEA4744035	ERS2564147	This study	Denmark	Capital Region of Denmark	2016	Human	No recent travel activity	PC40-3	PO10-4	blaCTX-M-15	blaCMY-2	blaOXA-181	blaOXA-1,blaTEM-1B	aac(3)-IId-like,aadA5,strA,strB	QnrS1	sul1,sul2	dfrA17	tet(B)	catB4	aac(6')Ib-cr	mph(A)		ST410	O8:H9	IncFIA,IncFII(p14),IncFIB(AP001918),Col(BS512),IncX3,IncQ1,ColKP3	[F1:A1:B49]				fimH24	S83L, D87N	wt	S80I	S458A
SAMEA4744057	ERS2564169	This study	Denmark	Capital Region of Denmark	2016	Human	No recent travel activity	PC40-3	PO10-4	blaCTX-M-15	blaCMY-2	blaOXA-181	blaTEM-1B	aac(3)-IId-like,aadA5,strA,strB	QnrS1	sul1,sul2	dfrA17	tet(B)			mph(A)		ST410	O8:H9	IncFIA,IncFII(p14),IncFIB(AP001918),Col(BS512),IncX3,IncQ1,ColKP3	[F1:A1:B49]				fimH24	S83L, D87N	wt	S80I	S458A
SAMEA4744030	ERS2564142	This study	Denmark	Capital Region of Denmark	2015	Human	Tavel associated; Lebanon	PC40-3	PO10-5	blaCTX-M-15	blaCMY-2	blaOXA-181	blaOXA-1,blaTEM-1B	aac(3)-IId-like,aadA5,strA,strB	QnrS1	sul1,sul2	dfrA17	tet(B)	catB4	aac(6')Ib-cr	mph(A)-like		ST410	O8:H9	IncFIA,IncFII(p14),IncFIB(AP001918),Col(BS512),IncY,IncX3,IncQ1,ColKP3	[F1:A1:B49]				fimH24	S83L, D87N	wt	S80I	S458A
SAMEA4744036	ERS2564148	This study	Denmark	Central Region of Denmark	2016	Human	Information not available	PC40-3	PO10-5	blaCTX-M-15	blaCMY-2	blaOXA-181	blaOXA-1,blaTEM-1B	aac(3)-IId-like,aadA5,strA,strB	QnrS1	sul1,sul2	dfrA17	tet(B)	catB4	aac(6')Ib-cr	mph(A)-like		ST410	O8:H9	IncFIA,IncFII(p14),IncFIB(AP001918),Col(BS512),IncY,IncX3,IncQ1,ColKP3	[F1:A1:B49]				fimH24	S83L, D87N	wt	S80I	S458A
SAMEA4744037	ERS2564149	This study	Denmark	Central Region of Denmark	2016	Human	No recent travel activity	PC40-3	PO10-5	blaCTX-M-15	blaCMY-2	blaOXA-181	blaOXA-1,blaTEM-1B	aac(3)-IId-like,aadA5,strA,strB	QnrS1	sul1,sul2	dfrA17	tet(B)	catB4	aac(6')Ib-cr	mph(A)-like		ST410	O8:H9	IncFIA,IncFII(p14),IncFIB(AP001918),Col(BS512),IncY,IncX3,IncQ1,ColKP3	[F1:A1:B49]				fimH24	S83L, D87N	wt	S80I	S458A
SAMEA4744027	ERS2564139	This study	Denmark	Capital Region of Denmark	2015	Human	Tavel associated; Thailand	PC40-3		blaCTX-M-15	blaCMY-2	blaOXA-181	blaOXA-1,blaTEM-1B	aadA5	QnrS1	sul1	dfrA17	tet(B)	catB4	aac(6')Ib-cr			ST410	O8:H9	IncFII,IncFIB(AP001918),IncFIA,Col(BS512),IncX3,ColKP3,ColRNAI	[F2:A1:B49]				fimH24	S83L, D87N	wt	S80I	S458A
SAMEA4744028	ERS2564140	This study	Denmark	Capital Region of Denmark	2015	Human	Tavel associated; Thailand	PC40-3		blaCTX-M-15	blaCMY-2	blaOXA-181	blaOXA-1,blaTEM-1B	aadA5	QnrS1	sul1	dfrA17	tet(B)	catB4	aac(6')Ib-cr			ST410	O8:H9	IncFIA,IncFII(p14),IncFIB(AP001918),Col(BS512),IncX3,ColKP3,ColRNAI	[F1:A1:B49]				fimH24	S83L, D87N	wt	S80I	S458A
SAMEA4744029	ERS2564141	This study	Denmark	Central Region of Denmark	2015	Human	Tavel associated; India	PC40-3		blaCTX-M-15,blaSHV-12	blaCMY-2	blaNDM-5	blaOXA-1,blaTEM-1B	aac(3)-IId-like,aadA5,strA,strB		sul1,sul2	dfrA17	tet(B)	catB4	aac(6')Ib-cr	mph(A)		ST410	O8:H9	IncFII,IncFII(p14),IncFIB(AP001918),IncFIA,Col(BS512),IncX3,IncQ1	[F1:A1:B49]				fimH24	S83L, D87N	wt	S80I	S458A
SAMEA4744040	ERS2564152	This study	Denmark	Capital Region of Denmark	2016	Human	Tavel associated; Country unknown	PC40-3		blaCTX-M-15	blaCMY-2	blaOXA-181	blaTEM-1B	aac(3)-IId-like,aadA5,strA,strB	QnrS1	sul1-like,sul2	dfrA17-like	tet(B)			mph(A)		ST410	O8:H9	IncFIA,IncFII(p14),IncFIB(AP001918),Col(BS512),IncX3,IncQ1,ColKP3	[F1:A1:B49]				fimH24	S83L, D87N	wt	S80I	S458A
SAMEA4744041	ERS2564153	This study	Denmark	Capital Region of Denmark	2016	Human	Tavel associated; Croatia	PC40-3		blaCTX-M-15	blaCMY-2	blaOXA-181	blaTEM-1B	aac(3)-IId-like,aadA5-like,strA-like,strB-like	QnrS1	sul2-like	dfrA17	tet(B)			mph(A)		ST410	O8:H9	IncFIA,IncFII(p14),Col(BS512),IncX3,IncQ1,ColKP3	[F1:A6:B49]				fimH24	S83L, D87N	wt	S80I	S458A
SAMEA4744044	ERS2564156	This study	Denmark	Capital Region of Denmark	2016	Human	No recent travel activity	PC40-3			blaCMY-2	blaOXA-181	blaTEM-1B	aac(3)-IId-like,aadA5,strA,strB	QnrS1	sul1,sul2	dfrA17	tet(B)			mph(A)		ST410	O8:H9	IncFIA,IncFII(p14),IncFIB(AP001918),Col(BS512),IncX3,IncQ1,ColKP3,ColRNAI	[F1:A1:B49]				fimH24	S83L, D87N	wt	S80I	S458A
SAMEA4744049	ERS2564161	This study	Denmark	Capital Region of Denmark	2017	Human	Tavel associated; Country unknown	PC40-3		blaCTX-M-15	blaCMY-2	blaOXA-181	blaOXA-1,blaTEM-1B	aac(3)-IId-like,aadA5,strA,strB	QnrS1	sul1,sul2	dfrA17	tet(B)	catB4-like	aac(6')Ib-cr	mph(A)		ST410	O76:H30	IncFIA,IncFII(p14),IncFIB(AP001918),ColRNAI,Col(BS512),IncX3,IncX4,IncQ1,ColKP3	[F1:A1:B49]				fimH24	S83L, D87N	wt	S80I	S458A
SAMEA4744051	ERS2564163	This study	Denmark	Capital Region of Denmark	2017	Human	Information not available	PC40-3		blaCTX-M-15	blaCMY-2	blaOXA-181	blaOXA-1,blaTEM-1B	aac(3)-IId-like,aadA5,strA,strB	QnrS1	sul1,sul2	dfrA17	tet(B)	catB4-like	aac(6')Ib-cr	mph(A)		ST410	O8:H9	IncFIA,IncFII(p14),IncFIB(AP001918),Col(BS512),IncX3,IncQ1,ColKP3	[F1:A1:B49]				fimH24	S83L, D87N	wt	S80I	S458A
SAMEA104060606	ERS1724499	This study	Denmark	Capital Region of Denmark	2014	Human	Information not available	PC40-3			blaCMY-2	blaOXA-181		aadA5-like	QnrS1	sul1	dfrA17-like	tet(B)					ST410	O8:H9	IncFII(p14),IncFIB(AP001918),Col(BS512),IncX3,ColKP3	[F1:A6:B49]				fimH24	S83L, D87N	wt	S80I	S458A
SAMEA104060608	ERS1724501	This study	Denmark	Capital Region of Denmark	2014	Human	Information not available	PC40-3			blaCMY-2	blaOXA-181		aadA5	QnrS1	sul1	dfrA17-like	tet(B)					ST410	O8:H9	IncFIA,IncFII(p14),IncFIB(AP001918),Col(BS512),IncX3,ColKP3	[F1:A1:B49]				fimH24	S83L, D87N	wt	S80I	S458A
SAMEA104060833	ERS1724726	This study	Denmark	Central Region of Denmark	2015	Human	Information not available	PC40-3		blaCTX-M-15	blaCMY-2	blaOXA-181	blaOXA-1,blaTEM-1B	aac(3)-IId-like,aadA5,strA,strB	QnrS1	sul1,sul2	dfrA17	tet(B)	catB4	aac(6')Ib-cr	mph(A)		ST410	O8:H9	IncFIA,IncFII(p14),IncFIB(AP001918),Col(BS512),IncX3,IncQ1,ColKP3	[F1:A1:B49]				fimH24	S83L, D87N	wt	S80I	S458A
SAMEA4744026	ERS2564138	This study	Denmark	Capital Region of Denmark	2015	Human	Tavel associated; Pakistan	PC40-4		blaCTX-M-15	blaCMY-42	blaOXA-181	blaOXA-1	aac(3)-IIa-like	QnrS1			tet(A)	catB4	aac(6')Ib-cr	mph(A)		ST410	O8:H21	IncFII(pRSB107),IncFII,IncI1,IncFIB(AP001918),IncFIA,Col(MG828),Col(BS512),IncY,IncX3,IncX4,ColKP3	[F36:A4:B1]	Unknown ST			fimH24	S83L, D87N	wt	S80I	S458A
SAMEA4744031	ERS2564143	This study	Denmark	Capital Region of Denmark	2015	Human	Information not available	PC40-4		blaCTX-M-15	blaCMY-42	blaOXA-48	blaOXA-1	aac(3)-IIa-like				tet(A)	catB4	aac(6')Ib-cr	mph(A)		ST410	O8:H21	IncFII(pRSB107),IncFII,IncI1,IncFIB(AP001918),IncFIA,Col(BS512),IncY,IncL/M(pOXA-48)	[F36:A4:B1]	Unknown ST			fimH24	S83L, D87N	wt	S80I	S458A
SAMEA4744047	ERS2564159	This study	Denmark	Capital Region of Denmark	2017	Human	Tavel associated; Pakistan	PC40-4		blaCTX-M-15	blaCMY-42	blaOXA-181	blaTEM-190		QnrS1						erm(B)-like,mph(A)-like		ST410	O8:H21	IncFIA,IncI1,IncFIB(AP001918),IncFII,Col(BS512),IncY,IncX3,ColKP3	[F2:A6:B33]	Unknown ST			fimH24	S83L, D87N	wt	S80I	S458A
SAMEA4744060	ERS2564172	This study	Denmark	Capital Region of Denmark	2016	Human	Information not available	PC40-4			blaCMY-42		blaTEM-190				dfrA1				mph(A)		ST410	O8:H21	IncFII,IncI1,IncFIB(AP001918),IncFIA,IncX4	[F31:A4:B1]	Unknown ST			fimH24	S83L, D87N	wt	S80I	S458A
SAMEA4744039	ERS2564151	This study	Denmark	Capital Region of Denmark	2016	Human	Information not available				blaCMY-2	blaOXA-181	blaOXA-1,blaTEM-1B	aadA5	QnrS1	sul1-like	dfrA17	tet(B)	catB4	aac(6')Ib-cr			ST410	O8:H9	IncFII,IncFII(p14),IncFIB(AP001918),IncFIA,Col(BS512),IncX3,ColKP3	[F1:A1:B49*]				fimH24	S83L, D87N	wt	S80I	S458A
SAMEA4744045	ERS2564157	This study	Denmark	Capital Region of Denmark	2016	Human	No recent travel activity			blaCTX-M-15		blaOXA-48	blaOXA-1	aadA5		sul1	dfrA17	tet(A)	catB4	aac(6')Ib-cr	mph(A)		ST410	O8:H9	IncFII(pRSB107),IncFII,IncFIB(AP001918),IncFIA,Col156	[F36:A4:B1]				fimH24	S83L, D87N	wt	S80I	S458A
SAMEA104060573	ERS1724466	This study	Denmark	Capital Region of Denmark	2014	Human	Information not available			blaCTX-M-15			blaOXA-1	aac(3)-IIa-like,aadA5			dfrA17	tet(B)	catB4		mph(A)		ST410	:H9	IncFIA,IncFIB(AP001918),IncFII	[F31:A4:B1]				fimH24	S83L, D87N	wt	S80I	S458A
SAMEA104060585	ERS1724478	This study	Denmark	Capital Region of Denmark	2014	Human	Information not available			blaSHV-12				aadA1,aadA2-like,strA,strB		sul3		tet(A)-like,tet(B)	cmlA1-like				ST410	O8:H9	IncFII,IncI1,IncFIB(AP001918),IncB/O/K/Z	[F2:A-:B1]	Unknown ST			fimH24	S83L, D87N	wt	S80I	S458A
SAMEA104060634	ERS1724527	This study	Denmark	Capital Region of Denmark	2015	Human	Information not available			blaCTX-M-15			blaOXA-1,blaTEM-1B	aac(3)-IIa-like,strA,strB		sul2	dfrA14-like	tet(A)	catB4	aac(6')Ib-cr	mph(A)-like		ST410	O8:H21	IncFII,IncY,IncQ1,ColRNAI	[F31:A-:B-]				fimH24	S83L, D87N	wt	S80I	S458A
SAMEA104060704	ERS1724597	This study	Denmark	North Region of Denmark	2015	Human	Information not available			blaCTX-M-15			blaOXA-1,blaTEM-1B	aac(3)-IIa-like,strA,strB		sul2	dfrA14-like	tet(A)	catB4	aac(6')Ib-cr	mph(A)		ST410	O8:H21	IncFII,IncFIB(AP001918),IncFIA,IncY,IncQ1,ColRNAI	[F31:A4:B1]				fimH24	S83L, D87N	wt	S80I	S458A
SAMEA104060760	ERS1724653	This study	Denmark	Southern Region of Denmark	2015	Human	Information not available			blaCTX-M-15				aadA5		sul1	dfrA17	tet(A),tet(B)			mph(A)		ST410	:H9	IncFII(pRSB107),IncFII,IncFIB(AP001918),IncFIA,Col(BS512)	[F36:A4:B1]				fimH24	S83L, D87N	wt	S80I	S458A
SAMEA4744056	ERS2564168	This study	Denmark	Southern Region of Denmark	2016	Human	Information not available			blaCTX-M-15								tet(A)	catB4-like	aac(6')Ib-cr			ST410	:H9	IncFII,IncFIB(AP001918),IncFIA,IncFII(pCoo),Col156,Col(MG828)	[F16:A4:B1]				fimH24	S83L, D87N	wt	S80I	S458A
SAMEA3719150	ERS1026299	This study	Germany		2010	Dog				blaCTX-M-15				aadA2		sul1	dfrA12	tet(A)			mph(A)		ST410	O8:H9	IncFIB(AP001918),IncFII(pCoo),Col(MG828)	[F16:A-:B1]				fimH24	S83L, D87N	wt	S80I	S458A
SAMN04158318	SRS1120730	This study	Norway		2014	Human				blaCTX-M-15		blaOXA-181	blaTEM-1B	strA-like,strB	QnrS1	sul1-like,sul2-like	dfrA17-like	tet(B)	catB4-like	aac(6')Ib-cr	mph(A)		ST410	O8:H9	IncFIA,IncFII(p14),Col(BS512),IncX3,IncQ1,ColKP3	[F1:A1:B49*]				fimH24	S83L, D87N	wt	S80I	S458A
SAMEA4744054	ERS2564166	This study	Sweden		2013	Human				blaCTX-M-15	blaCMY-2	blaOXA-181	blaOXA-1,blaTEM-1B	aadA5	QnrS1	sul1	dfrA17	tet(B)	catB4	aac(6')Ib-cr			ST410	O8:H9	IncFIA,IncFII(p14),IncFIB(AP001918),Col(BS512),IncX3,ColKP3	[F1:A1:B49]				fimH24	S83L, D87N	wt	S80I	S458A
SAMEA4743993	ERS2564105	This study	United Kingdom		2013	Human					blaCMY-2	blaOXA-181	blaTEM-1B	aac(3)-IId-like,aadA5,strA,strB	QnrS1	sul1,sul2	dfrA17	tet(B)					ST410	O8:H9	IncFIA,IncFII(p14),IncFIB(AP001918),Col(BS512),p0111,IncQ1,ColKP3,IncX3	[F1:A1:B49]				fimH24	S83L, D87N	wt	S80I	S458A
SAMEA4743994	ERS2564106	This study	United Kingdom		2014	Human				blaCTX-M-15	blaCMY-2	blaNDM-5,blaOXA-181	blaOXA-1,blaTEM-1B	aac(3)-IId-like,aadA2,aadA5,rmtB,strA,strB	QnrS1	sul1,sul2-like	dfrA12,dfrA17	tet(B)	catB4-like	aac(6')Ib-cr	mph(A)		ST410	O8:H9	IncFII,IncI1,IncFIB(AP001918),IncFIA,IncFII(p14),Col(BS512),IncX3,IncQ1,ColKP3	[F1:A1:B49]	Unknown ST			fimH24	S83L, D87N	wt	S80I	S458A
SAMEA4743995	ERS2564107	This study	United Kingdom		2014	Human					blaCMY-2	blaOXA-181	blaOXA-1,blaTEM-1B	aadA5	QnrS1-like	sul1-like	dfrA17	tet(B)	catB4-like	aac(6')Ib-cr			ST410	O8:H9	IncFIA,IncFII(p14),IncFIB(AP001918),Col(BS512),IncX3,ColKP3	[F1:A1:B49]				fimH24	S83L, D87N	wt	S80I	S458A
SAMEA4743996	ERS2564108	This study	United Kingdom		2014	Human				blaCTX-M-15	blaCMY-2	blaNDM-4,blaOXA-181	blaOXA-1,blaTEM-1B	aac(3)-IIa-like,aadA2,aadA5,rmtB,strA,strB	QnrS1	sul1,sul2	dfrA12,dfrA17	tet(B)	catB4-like	aac(6')Ib-cr			ST410	O8:H9	IncFII,IncFII(p14),IncFIB(AP001918),IncFIA,Col(BS512),IncX3,IncQ1,ColKP3	[F1:A1:B49]				fimH24	S83L, D87N	wt	S80I	S458A
SAMEA4743997	ERS2564109	This study	United Kingdom		2014	Human				blaCTX-M-15	blaCMY-2	blaNDM-4,blaOXA-181	blaOXA-1,blaTEM-1B	aac(3)-IIa-like,aadA2,aadA5,rmtB,strA,strB	QnrS1	sul1,sul2	dfrA12,dfrA17	tet(B)	catB4-like	aac(6')Ib-cr			ST410	O8:H9	IncFII,IncFII(p14),IncFIB(AP001918),IncFIA,Col(BS512),IncX3,IncQ1,ColKP3	[F1:A1:B49]				fimH24	S83L, D87N	wt	S80I	S458A
SAMEA4743998	ERS2564110	This study	United Kingdom		2014	Human				blaCTX-M-15	blaCMY-2	blaNDM-4,blaOXA-181	blaOXA-1,blaTEM-1B	aac(3)-IIa-like,aadA2,aadA5,rmtB,strA,strB	QnrS1	sul1,sul2	dfrA12,dfrA17	tet(B)	catB4-like	aac(6')Ib-cr			ST410	O8:H9	IncFIA,IncFII(p14),IncFIB(AP001918),IncFII,Col(BS512),IncX3,IncQ1,ColKP3	[F1:A1:B49]				fimH24	S83L, D87N	wt	S80I	S458A
SAMEA4743999	ERS2564111	This study	United Kingdom		2014	Human				blaCTX-M-15	blaCMY-2	blaOXA-181	blaOXA-1,blaTEM-1B	aac(3)-IId-like,aadA5,strA,strB	QnrS1	sul1,sul2	dfrA17	tet(B)	catB4-like	aac(6')Ib-cr	mph(A)		ST410	O8:H9	IncFIA,IncFII(p14),IncFIB(AP001918),Col(BS512),IncX3,IncQ1,ColKP3	[F1:A1:B49]				fimH24	S83L, D87N	wt	S80I	S458A
SAMEA4744000	ERS2564112	This study	United Kingdom		2014	Human				blaCTX-M-15	blaCMY-2	blaOXA-181	blaOXA-1,blaTEM-1B	aac(3)-IId-like,strA,strB	QnrS1	sul2		tet(B)	catB4-like	aac(6')Ib-cr			ST410	O8:H9	IncFIA,IncFII(p14),IncFIB(AP001918),Col(BS512),IncX3,IncQ1,ColKP3,Col(MG828)	[F1:A1:B49]				fimH24	S83L, D87N	wt	S80I	S458A
SAMEA4744001	ERS2564113	This study	United Kingdom		2014	Human					blaCMY-2	blaOXA-181	blaTEM-1B	aac(3)-IId-like,aadA5,strA,strB	QnrS1	sul1,sul2	dfrA17	tet(B)			mph(A)		ST410	O8:H9	IncFIA,IncFII(p14),IncFIB(AP001918),Col(BS512),IncX3,IncQ1,ColKP3	[F1:A1:B49]				fimH24	S83L, D87N	wt	S80I	S458A
SAMEA4744002	ERS2564114	This study	United Kingdom		2014	Human				blaCTX-M-15	blaCMY-2-truncated	blaOXA-181	blaOXA-1,blaTEM-1B	aac(3)-IId-like,aadA5,strA,strB	QnrS1	sul1,sul2	dfrA17	tet(B)	catB4-like	aac(6')Ib-cr	mph(A)		ST410	O8:H9	IncFIA,IncFII(p14),IncFIB(AP001918),Col(BS512),IncX3,IncQ1,ColKP3,ColRNAI	[F1:A1:B49]				fimH24	S83L, D87N	wt	S80I	S458A
SAMEA4744003	ERS2564115	This study	United Kingdom		2014	Human				blaCTX-M-15		blaOXA-181	blaOXA-1	aac(3)-IIa-like,aadA5		sul1	dfrA17	tet(B)-like	catB4-like	aac(6')Ib-cr	mph(A)		ST410	:H9	IncFII,IncI1,IncFIB(AP001918),IncFIA,Col(BS512),ColRNAI	[F31:A4:B1]	ST-173			fimH24	S83L, D87N	wt	S80I	S458A
SAMEA4744004	ERS2564116	This study	United Kingdom		2014	Human				blaCTX-M-15	blaCMY-2	blaOXA-181	blaOXA-1,blaTEM-1B	aac(3)-IId-like,aadA5,strA,strB	QnrS1	sul1,sul2	dfrA17	tet(B)	catB4-like	aac(6')Ib-cr			ST410	O8:H9	IncFIA,IncFII(p14),IncFIB(AP001918),Col(BS512),IncX3,IncQ1,ColKP3,ColRNAI	[F1:A1:B49]				fimH24	S83L, D87N	wt	S80I	S458A
SAMEA4744005	ERS2564117	This study	United Kingdom		2014	Human				blaCTX-M-15,blaSHV-12	blaCMY-2	blaNDM-5,blaOXA-181	blaOXA-1,blaTEM-1B	aac(3)-IId-like,aadA2,aadA5,strA,strB	QnrS1	sul1,sul2	dfrA12,dfrA17	tet(B)	catB4-like	aac(6')Ib-cr	mph(A)		ST410	O8:H9	IncFIA,IncFII(p14),IncFIB(AP001918),IncFII,Col(BS512),IncX3,IncQ1,ColKP3	[F1:A1:B49]				fimH24	S83L, D87N	wt	S80I	S458A
SAMEA4744006	ERS2564118	This study	United Kingdom		2014	Human				blaCTX-M-15	blaCMY-2	blaOXA-181	blaOXA-1,blaTEM-1B	aac(3)-IId-like,aadA5,strA,strB	QnrS1	sul1,sul2	dfrA17	tet(B)	catB4-like	aac(6')Ib-cr	mph(A)		ST410	O8:H9	IncFIA,IncFII(p14),IncFIB(AP001918),Col(BS512),IncX3,IncQ1,ColKP3	[F1:A1:B49]				fimH24	S83L, D87N	wt	S80I	S458A
SAMEA4744007	ERS2564119	This study	United Kingdom		2014	Human				blaCTX-M-15	blaCMY-2	blaOXA-181	blaOXA-1,blaTEM-1B	aadA5	QnrS1	sul1	dfrA17	tet(B)	catB4-like	aac(6')Ib-cr			ST410	O8:H9	IncFIA,IncFII(p14),IncFIB(AP001918),Col(BS512),IncX3,ColKP3	[F1:A1:B49]				fimH24	wt	wt	wt	wt
SAMEA4744008	ERS2564120	This study	United Kingdom		2014	Human				blaCTX-M-15	blaCMY-2	blaOXA-181	blaOXA-1,blaTEM-1B	aac(3)-IId-like,aadA5,strA,strB	QnrS1	sul1,sul2	dfrA17	tet(B)	catB4-like	aac(6')Ib-cr	mph(A)		ST410	O8:H9	IncFIA,IncFII(p14),IncFIB(AP001918),Col(BS512),IncX3,IncQ1,ColKP3	[F1:A1:B49]				fimH24	S83L, D87N	wt	S80I	S458A
SAMEA4744009	ERS2564121	This study	United Kingdom		2014	Human				blaCTX-M-15,blaSHV-12	blaCMY-2	blaNDM-5,blaOXA-181	blaOXA-1,blaTEM-1B	aac(3)-IId-like,aadA2,aadA5,strA,strB	QnrS1	sul1,sul2	dfrA12,dfrA17	tet(B)	catB4-like	aac(6')Ib-cr	mph(A)		ST410	O8:H9	IncFIA,IncFII(p14),IncFIB(AP001918),IncFII,Col(BS512),IncX3,IncQ1,ColKP3	[F1:A1:B49]				fimH24	S83L, D87N	wt	S80I	S458A
SAMEA4744010	ERS2564122	This study	United Kingdom		2014	Human				blaCTX-M-15,blaSHV-12	blaCMY-2	blaNDM-5,blaOXA-181	blaOXA-1,blaTEM-1B	aac(3)-IId-like,aadA2,aadA5,strA,strB	QnrS1	sul1,sul2	dfrA12,dfrA17	tet(B)	catB4-like	aac(6')Ib-cr	mph(A)		ST410	O8:H9	IncFII(29),IncFII(p14),IncFIB(AP001918),IncFIA,Col(BS512),IncX3,IncQ1,ColKP3	[F1:A1:B49]				fimH24	S83L, D87N	wt	S80I	S458A
SAMEA4744011	ERS2564123	This study	United Kingdom		2014	Human					blaCMY-2	blaOXA-181	blaTEM-1B	aac(3)-IId-like,aadA5,strA,strB	QnrS1	sul1,sul2	dfrA17	tet(B)					ST410	O8:H9	IncFIA,IncFII(p14),IncFIB(AP001918),Col(BS512),Col(MGD2),IncX3,IncQ1,ColKP3	[F1:A1:B49]				fimH24	S83L, D87N	wt	S80I	S458A
SAMEA4744012	ERS2564124	This study	United Kingdom		2015	Human				blaCTX-M-15	blaCMY-2	blaOXA-181	blaOXA-1,blaTEM-1B	aac(3)-IId-like,aadA5,strA-like,strB	QnrS1	sul1	dfrA17	tet(B)	catB4-like	aac(6')Ib-cr	mph(A)		ST410	O8:H9	IncFIA,IncFII(p14),IncFIB(AP001918),Col(BS512),ColKP3,IncX3,Col156	[F1:A1:B49]				fimH24	S83L, D87N	wt	S80I	S458A
SAMEA4744013	ERS2564125	This study	United Kingdom		2015	Human				blaCTX-M-15	blaCMY-2	blaOXA-181	blaOXA-1,blaTEM-1B	aac(3)-IId-like,aadA5,strA,strB	QnrS1	sul1,sul2	dfrA17	tet(B)	catB4-like	aac(6')Ib-cr	mph(A)		ST410	O8:H9	IncFIA,IncFII(p14),IncFIB(AP001918),Col(BS512),IncX3,IncQ1,ColKP3	[F1:A1:B49]				fimH24	S83L, D87N	wt	S80I	S458A
SAMEA4744014	ERS2564126	This study	United Kingdom		2015	Human					blaCMY-2	blaOXA-181	blaOXA-1,blaTEM-1B	aadA5	QnrS1	sul1	dfrA17	tet(B)	catB4-like	aac(6')Ib-cr			ST410	O8:H9	IncFIA,IncFII(p14),IncFIB(AP001918),Col(MG828),Col(BS512),IncX3,IncX4,ColKP3,IncB/O/K/Z	[F1:A1:B49]				fimH24	S83L, D87N	wt	S80I	S458A
SAMEA4744015	ERS2564127	This study	United Kingdom		2015	Human						blaOXA-181	blaTEM-190		QnrS1								ST410	O8:H21	IncFIC(FII),IncFIB(AP001918),IncP1,IncX3,ColKP3	[F46*:A-:B20]				fimH24	S83L, D87N	wt	S80I	S458A
SAMEA4744016	ERS2564128	This study	United Kingdom		2015	Human				blaCTX-M-15	blaCMY-2	blaOXA-181	blaOXA-1,blaTEM-1B	aac(3)-IId-like,aadA5,strA,strB	QnrS1	sul1,sul2	dfrA17	tet(A),tet(B)	catB4-like	aac(6')Ib-cr	mph(A)		ST410	O8:H9	IncFII,IncFII(p14),IncFIB(AP001918),IncFIA,Col(BS512),IncX3,IncQ1,ColKP3	[F1:A1:B49]				fimH24	S83L, D87N	wt	S80I	S458A
SAMEA4744017	ERS2564129	This study	United Kingdom		2015	Human					blaCMY-2	blaOXA-181		aadA5	QnrS1	sul1	dfrA17	tet(B)					ST410	O8:H9	IncFIA,IncFII(p14),IncFIB(AP001918),Col(BS512),IncX3,ColKP3	[F1:A1:B49]				fimH24	S83L, D87N	wt	S80I	S458A
SAMEA4744018	ERS2564130	This study	United Kingdom		2015	Human				blaCTX-M-15	blaCMY-2	blaOXA-181	blaOXA-1,blaTEM-1B	aac(3)-IId-like,aadA5,strA	QnrS1	sul1,sul2	dfrA17	tet(B)	catB4-like	aac(6')Ib-cr			ST410	O8:H9	IncFIA,IncFII(p14),IncFIB(AP001918),Col(BS512),IncX3,IncQ1,ColKP3	[F1:A1:B49]				fimH24	S83L, D87N	wt	S80I	S458A
SAMEA4744019	ERS2564131	This study	United Kingdom		2015	Human				blaCTX-M-15	blaCMY-2-truncated	blaOXA-181	blaOXA-1,blaTEM-1B	aac(3)-IId-like,aadA5,strA,strB	QnrS1	sul1,sul2	dfrA17	tet(B)	catB4-like	aac(6')Ib-cr-like	mph(A)		ST410	O8:H9	IncFIA,IncFII(p14),IncFIB(AP001918),Col(BS512),IncX3,IncQ1,ColKP3	[F1:A1:B49]				fimH24	S83L, D87N	wt	S80I	S458A
SAMEA4744020	ERS2564132	This study	United Kingdom		2015	Human				blaCTX-M-15	blaCMY-2	blaOXA-181	blaOXA-1,blaTEM-1B	aac(3)-IId-like,aadA5,strA,strB	QnrS1	sul1,sul2	dfrA17	tet(B)	catB4-like	aac(6')Ib-cr-like	mph(A)		ST410	O8:H9	IncFIA,IncFII(p14),IncFIB(AP001918),Col(BS512),IncX3,IncQ1,ColKP3,ColRNAI	[F1:A1:B49]				fimH24	S83L, D87N	wt	S80I	S458A
SAMEA4744021	ERS2564133	This study	United Kingdom		2015	Human				blaCTX-M-15	blaCMY-2	blaOXA-181	blaOXA-1,blaTEM-1B	aac(3)-IId-like,aadA5,strA,strB	QnrS1	sul1,sul2	dfrA17	tet(B)	catB4-like	aac(6')Ib-cr-like	mph(A)		ST410	O8:H9	IncFIA,IncFII(p14),IncFIB(AP001918),Col(BS512),IncX3,IncQ1,ColKP3,ColRNAI	[F1:A1:B49]				fimH24	S83L, D87N	wt	S80I	S458A
SAMEA4744022	ERS2564134	This study	United Kingdom		2015	Human				blaCTX-M-15		blaOXA-181	blaOXA-1	aac(3)-IIa-like	QnrS1			tet(A)	catB4-like	aac(6')Ib-cr	mph(A)		ST410	O8:H21	IncFII,IncI1,IncFIB(AP001918),IncFIA,Col(BS512),IncY,IncX3,ColKP3,IncX4	[F36:A4:B1]	Unknown ST			fimH24	S83L, D87N	wt	S80I	S458A
SAMEA4744023	ERS2564135	This study	United Kingdom		2015	Human				blaCTX-M-15	blaCMY-2	blaOXA-181	blaOXA-1,blaTEM-1B	aac(3)-IId-like,aadA5,strA,strB	QnrS1	sul1,sul2	dfrA17	tet(B)	catB4-like	aac(6')Ib-cr	mph(A)		ST410	O8:H9	IncFIA,IncFII(p14),IncFIB(AP001918),Col(BS512),IncX3,IncQ1,ColKP3	[F1:A1:B49]				fimH24	S83L, D87N	wt	S80I	S458A
SAMEA4744024	ERS2564136	This study	United Kingdom		2015	Human					blaCMY-2	blaOXA-181	blaOXA-1,blaTEM-1B	aac(3)-IId-like,aadA5	QnrS1	sul1	dfrA17	tet(B)	catB4-like	aac(6')Ib-cr	mph(A)		ST410	O8:H9	IncFIA,IncI1,IncFIB(AP001918),IncFII(p14),Col(BS512),IncY,IncX3,ColKP3	[F1:A1:B49]	Unknown ST			fimH24	S83L, D87N	wt	S80I, N313S	S458A
